# Supplementary material for: The effects of a plant-based and a plant- and marine-based n-3 oil supplement on behavioral reactivity, heart rate variability, and plasma fatty acid profile in young healthy horses
Source: J Anim Sci. 2025 Apr 8;103:skaf117. doi: 10.1093/jas/skaf117 (PMC12056942; doi:10.1093/jas/skaf117)
Supplement: skaf117_suppl_Supplementary_Material [file skaf117_suppl_supplementary_material.xlsx]

## Sheet: Sheet1
Horse Distribution and Information
*Highlighted horses were horses that dropped out mid-study
Horse ID	Barn	Assigned Treatment	Breed	Sex	Weight (kg; Calculated)	Body Condition Score	Birth Year	Age	Hay	Grain	Management	Testing Arena Size (m^2)
105	A	CAM	Dutch WB	Colt	278	4	2023	0.75	Unknown type	Purina juveile + purina optimal	Daily turn out	669
102	A	CON	Dutch WB	Filly	278	4	2023	0.75	Unknown type	Purina juveile + purina optimal	Daily turn out	669
104	A	ALG	German Oldenburg	Filly	394	5	2022	1	Unknown type	Purina juveile + purina optimal	Daily turn out	669
103	A	CON	German Oldenburg	Gelding	381	4	2022	1	Unknown type	Purina juveile + purina optimal	Daily turn out	669
101	A	CAM	Sport Horse	Gelding	632	5	2018	5	Unknown type	Purina Excel HD + purina optimal	Daily turn out	669
100	B	CAM	Clyde/TB	Filly	550	5	2022	1	Timothy hay + alfalfa-timothy hay cubes	Purina equalizer/optimal, beet pulp, salt, biotin *still nurses sometimes*	Daily turn out (comes in for dinner ~5pm, then back out)	114
107	B	ALG	Hanoverian	Colt	328	4	2023	0.67	Timthy hay + alfalfa-timothy hay cubes	Purina equalizer/optimal, brooks phase II, beet pulp and salt	Daily turn out (comes in for lunch ~2pm, then back out)	114
106	B	CON	Oldenburg	Gelding	542	4	2021	2	Mixed grass hay and alfalfa-timothy hay cubes	Purina juvenile, beet pulp and salt	Daily turn out (comes in for lunch ~2pm, then back out)	114
110	C	CON	Canadian Sport Horse	Filly	462	5	2022	1	Timothy hay (small amounts of alfalfa in bales)	Mineral supplement + Purina juvenile	Outdoors all the time, unless there is bad weather	182
108	C	CAM	Holstiener	Filly	550	5	2021	2	Timothy hay (small amounts of alfalfa in bales)	Mineral supplement + Purina juvenile	Outdoors all the time, unless there is bad weather	182
109	C	ALG	Dutch WB	Filly	511	5	2021	2	Timothy hay (small amounts of alfalfa in bales)	Mineral supplement + Purina juvenile	Outdoors all the time, unless there is bad weather	182
112	C	CON	Canadian Sport Horse	Filly	492	5	2022	1	Timothy hay (small amounts of alfalfa in bales)	Beet pulp shreds, evolution juvenile	Daily turn out	182
111	C	ALG	Canadian Sport Horse	Gelding	388	4.5	2022	1	Timothy hay (small amounts of alfalfa in bales)	Mineral supplement + Purina juvenile	Outdoors all the time, unless there is bad weather	182
123	D	CON	Knabstrupper	Filly	229	4	2023	0.75	Timothy/alfalfa mix	Purina juvenile	Outdoors all the time	472
122	D	ALG	Knabstrupper	Filly	295	4	2023	0.83	Timothy/alfalfa mix	Purina juvenile	Outdoors all the time	472
121	D	CAM	Fresian	Colt	233	4	2023	0.83	Timothy/alfalfa mix	Purina juvenile	Outdoors all the time	472
114	D	CON	Knabstrupper	Filly	254	4	2023	0.83	Timothy/alfalfa mix	Purina juvenile	Outdoors all the time	472
126	D	CON	Knabstrupper	Colt	241	4	2023	0.75	Timothy/alfalfa mix	Purina juvenile	Outdoors all the time	472
116	D	ALG	Knabstrupper	Filly	444	4	2022	1	Timothy/alfalfa mix	Purina juvenile	Outdoors all the time	472
115	D	CAM	Knabstrupper	Gelding	378	5	2022	1	Timothy/alfalfa mix	Purina juvenile	Outdoors all the time	472
120	D	ALG	Knabstrupper	Filly	401	5	2022	1	Timothy/alfalfa mix	Purina juvenile	Outdoors all the time	472
127	D	CON	Westfalen	Gelding	506	5	2021	2	Timothy/alfalfa mix	Purina juvenile	Outdoors all the time	472
113	D	CAM	Knabstrupper	Filly	452	5	2021	2	Timothy/alfalfa mix	Purina juvenile	Outdoors all the time	472
124	D	CON	WB	Stallion	550	5	2019	4	Timothy/alfalfa mix	Purina Excel and beet pulp	Daily turn out	472
117	D	ALG	Knabstrupper	Gelding	570	5	2018	5	Timothy/alfalfa mix	Purina Excel and beet pulp	Daily turn out	472
119	D	CON	Knabstrupper	Mare	503	5	2018	5	Timothy/alfalfa mix	Equalizer	Daily turn out	472
118	D	ALG	Knabstrupper	Stallion	465	6	2017	6	Timothy/alfalfa mix	Purina super fibra ultra + beet pulp with molasses	Daily turn out	472
125	D	CAM	Knabstrupper	Gelding	617	5	2017	6	Timothy/alfalfa mix	Purina super fibra ultra + beet pulp	Daily turn out	472
129	E	CON	WB X	Colt	186	4	2023	0.58	Timothy/alfalfa mix	Accelerator	Daily turn out	743
128	E	ALG	WB X	Colt	216	3.5	2023	0.58	Timothy/alfalfa mix	Accelerator	Daily turn out	743
133	F	CAM	WB X	Filly	366	5.5	2022	1	Timothy/alfalfa mix	Grow 'n' Win	Daily turn out	263
132	F	ALG	Quarter Horse	Gelding	355	5	2019	4	Timothy/alfalfa mix	None	Daily turn out	335
131	F	CON	Hanoverian	Filly	317	4.5	2023	0.75	Timothy/alfalfa mix	Grow 'n' Win	Daily turn out	669
130	G	CAM	Hannovarian/Dutch WBxTB	Filly	212	4	2023	0.75	Timothy/alfalfa mix	Purina juvenile + salt	Night turn out	600
Abbreviations: Camelina oil, CAM; camelina and algal oil mix, ALG; control, CON; warmblood, WB; thoroughbred, TB
